# Supplementary material for: The Functional Characterization of the 6-Phosphogluconate Dehydratase Operon in 2-Ketogluconic Acid Industrial Producing Strain Pseudomonas plecoglossicida JUIM01
Source: Foods. 2024 Oct 28;13(21):3444. doi: 10.3390/foods13213444 (PMC11544825; doi:10.3390/foods13213444)
Supplement: Supplementary file 1 [file foods-13-03444-s001.zip]

Archive with 1 entries (1 files):
- foods-3264147-supplementary.pdf
